# Supplementary material for: Prevalence and Severity of Pelvic Floor Disorders during Pregnancy: Does the Trimester Make a Difference?
Source: Healthcare (Basel). 2023 Apr 11;11(8):1096. doi: 10.3390/healthcare11081096 (PMC10137441; doi:10.3390/healthcare11081096)
Supplement: Supplementary file 1 [file healthcare-11-01096-s001.zip]

Archive with 1 entries (1 files):
- healthcare-2320409-supplementary.pdf
